# Supplementary material for: Identification and Validation of the lncRNA MYOSLID as a Regulating Factor of Necroptosis and Immune Cell Infiltration in Colorectal Cancer following Necroptosis-Related LncRNA Model Establishment
Source: Cancers (Basel). 2022 Sep 7;14(18):4364. doi: 10.3390/cancers14184364 (PMC9496742; doi:10.3390/cancers14184364)
Supplement: Supplementary file 1 [file cancers-14-04364-s001.zip]

Archive with 1 entries (1 files):
- cancers-1822528-supplementary.pdf
